# Supplementary material for: MLK4 regulates DNA damage response and promotes triple-negative breast cancer chemoresistance
Source: Cell Death Dis. 2021 Nov 27;12(12):1111. doi: 10.1038/s41419-021-04405-0 (PMC8627512; doi:10.1038/s41419-021-04405-0)
Supplement: Supplementary file 2 — Table S4 [file 41419_2021_4405_MOESM2_ESM.xlsx]

## Sheet: UP_WT_8_vs_WT_t0
Gene names	Amino acid	Position	Protein	-Log p-value WT 8h_WT 0h	q-value WT 8h_WT 0h	Fold change WT 8h_WT 0h
NCL	S	619	P19338	1.87751	0	1.68615
NUMA1	S	820	Q14980	2.7127	0	1.27159
RAD51AP1	S	120	Q96B01	2.25635	0	0.664234
RRBP1	S	959	Q9P2E9	2.11253	0	0.929118
SRRM1	S	393	Q8IYB3	4.23104	0	0.5792
TP53BP1	S	1759	Q12888	2.82981	0	0.515478
TRIM28	S	823	Q13263	1.64266	0	3.09343
TRIM28	S	824	Q13263	1.64266	0	3.09343
XPC	S	347	Q01831	3.84395	0	0.60188
TRIM28	S	816	Q13263	1.49304	0.000121212	4.54851
OGFR	S	420	Q9NZT2	2.0785	0.00462651	0.613141
IL18	S	72	Q14116	1.98488	0.00474074	0.700989
CDK1;CDK2;CDK3	T	14	P06493	2.24684	0.00498701	0.588935
SLC4A1AP	S	532	Q9BWU0	1.96429	0.00533333	0.773844
ESF1	S	657	Q9H501	2.78402	0.00556522	0.470063
TMEM238	S	175	C9JI98	1.66404	0.00731429	0.825107
SPIN1	S	199	Q9Y657	2.57588	0.00775758	0.431076
PSMD4	S	266	P55036	2.01294	0.00791753	0.599246
IFI16	S	780	Q16666	1.53504	0.00843956	1.22636
SON	S	1769	P18583	2.24986	0.00853333	0.514791
NUMA1	S	395	Q14980	1.6964	0.0124878	0.697694
FNIP2	S	726	Q9P278	2.09581	0.0129076	0.489892
HMGA1	S	44	P17096	1.85136	0.0137143	0.618843
FAM122A	S	270	Q96E09	2.07025	0.0138378	0.518965
TRIM28	S	440	Q13263	1.52499	0.0140917	1.04604
EDC4	S	729	Q6P2E9	1.65765	0.0201892	0.616395
AHNAK	S	501	Q09666	1.47963	0.0204658	0.83299
AHNAK	S	508	Q09666	1.47963	0.0206069	0.83299
AHNAK	S	511	Q09666	1.47963	0.02075	0.83299
ITGB4	S	1696	P16144	3.55168	0.020766	0.794733
C17orf62	S	178	Q9BQA9	1.20541	0.0220892	2.37244
C17orf62	S	176	Q9BQA9	1.20541	0.0222308	2.37244
C17orf62	S	175	Q9BQA9	1.20541	0.0223742	2.37244
MMTAG2	S	220	Q9BU76	1.23928	0.0242105	1.14329
ZC3H13	S	316	Q5T200	1.46258	0.0247904	0.68981
SON	S	2013	P18583	2.21445	0.0252439	0.368957
C19orf24	S	120	Q9BVV8	2.09027	0.025875	0.399611
MDC1	S	329	Q14676	2.05042	0.0260377	0.408216
AAGAB	S	311	Q6PD74	1.98355	0.0262025	0.428801
UBXN7	S	288	O94888	2.16606	0.0277241	0.359517
LIMCH1	S	670	Q9UPQ0	1.9428	0.0287865	0.397662
BCL7C	S	97	Q8WUZ0	1.73937	0.0289492	0.458912
FAM129B	S	646	Q96TA1	1.33826	0.0325026	0.7294
FAM129B	S	641	Q96TA1	1.33826	0.0326737	0.7294
DFFA	S	257	O00273	1.37663	0.0333763	0.680901
MVD	S	96	P53602	1.8609	0.0335568	0.404955
MDC1	S	1086	Q14676	1.74753	0.0375922	0.409125
TROVE2	S	19	P10155	1.78592	0.0377436	0.408675
SAMHD1	S	302	Q9Y3Z3	1.29536	0.0381478	0.728811
MLK4	S	614	Q5TCX8	1.40932	0.0393096	0.602289
CTPS1	S	575	P17812	5.18162	0.0433333	0.221303
NCAPG	S	1015	Q9BPX3	1.43575	0.0467091	0.522134
TAF15	S	97	Q92804	1.10001	0.0473548	1.17725
MREG	S	213	Q8N565	1.27891	0.0474978	0.670374
MAST4	S	1419	O15021	1.48454	0.0494561	0.477252
DFFA	S	256	O00273	1.34129	0.0503377	0.770141
ITGB4	S	1547	P16144	1.15082	0.0530517	1.07692
NUCKS1	S	181	Q9H1E3	1.25613	0.0621157	0.643474
RBM15	S	674	Q96T37	1.21947	0.067	0.664212
MYO18A	S	987	Q92614	1.73972	0.0718467	0.5233
EIF3K	S	217	Q9UBQ5	1.06738	0.0749474	0.958217
TRIM28	S	501	Q13263	1.1789	0.0752302	0.684323
PTK7	S	784	Q13308	1.07421	0.0769675	0.883365
C17orf85	S	415	Q53F19	1.43547	0.0769706	0.443508
CCDC102A	S	28	Q96A19	1.4846	0.0805448	0.41432
CRTC2	S	456	Q53ET0	1.8751	0.0828491	0.475106
HP1BP3	S	140	Q5SSJ5	1.63615	0.0902192	0.502592
TNRC18	S	1857	O15417	1.44031	0.0905256	0.419298
TCOF1	S	583	Q13428	3.49915	0.0915839	0.215566
BCLAF1	S	297	Q9NYF8	1.17842	0.0919468	0.603351
EIF2B5	S	544	Q13144	1.30106	0.0920814	0.635895
XPC	T	349	Q01831	1.20727	0.0923046	0.703373
MAP2	S	1798	P11137	1.23021	0.0936579	0.676733
MAP2	S	1800	P11137	1.23021	0.0937162	0.676733
ACTG1;ACTB;ACTA1;ACTC1;ACTG2;ACTA2	S	52	P63261	1.49645	0.101123	0.513919
CHAMP1	S	286	Q96JM3	1.60777	0.104089	0.347137
WDR44	T	163	Q5JSH3	1.86314	0.106785	0.442308
PRPF4B	S	144	Q13523	2.35123	0.108275	0.24837
PPAN	S	238	Q9NQ55	1.15895	0.112417	0.569331
ATM	S	1981	Q13315	1.6422	0.112991	0.32634
ARHGEF12	S	753	Q9NZN5	1.55228	0.11759	0.467499
ARHGEF2	S	886	Q92974	1.31093	0.119775	0.435044
NDRG1	T	366	Q92597	2.22233	0.122372	0.250614
CARD11	S	466	Q9BXL7	1.34965	0.122534	0.40711
NELFE	S	49	P18615	1.26675	0.122939	0.451109
ENO1	S	272	P06733	1.85595	0.124241	0.280147
MPRIP	S	289	Q6WCQ1	1.39481	0.125192	0.487832
MPRIP	S	292	Q6WCQ1	1.39481	0.125246	0.487832
MTCL1	S	1514	Q9Y4B5	1.33393	0.127356	0.505654
CLIC4	S	167	Q9Y696	1.10641	0.127932	0.583065
RREB1	S	1653	Q92766	1.40818	0.128462	0.371203
ZC3H13	T	317	Q5T200	1.68855	0.128605	0.41747
CLASRP	S	335	Q8N2M8	1.40584	0.129319	0.366499
SSFA2	S	593	P28290	1.90389	0.129675	0.268535
HTT	S	419	P42858	1.13835	0.130033	0.527472
SSFA2	S	591	P28290	1.89858	0.133348	0.265489
GON4L	S	1896	Q3T8J9	1.72116	0.133394	0.286377
SOWAHB	S	741	A6NEL2	1.5813	0.133428	0.420294
TRIM28	S	473	Q13263	1.15711	0.133438	0.495186
GON4L	S	1895	Q3T8J9	1.72116	0.133753	0.286377
SON	S	2013	P18583	1.5655	0.134113	0.315683
NFKB1	S	937	P19838	1.15462	0.136042	0.4865
SON	S	2009	P18583	1.58144	0.136338	0.307945
TTI1	Y	816	O43156	1.67402	0.136404	0.292913
WNK1	S	2270	Q9H4A3	1.31687	0.136698	0.387115
ACIN1	S	410	Q9UKV3	1.39664	0.137948	0.354569
ATXN7L3B	S	92	Q96GX2	2.51302	0.138026	0.219443
HSPBP1	S	351	Q9NZL4	1.35596	0.138204	0.461436
SRRM2	S	387	Q9UQ35	1.48438	0.141111	0.326158
AKAP13	S	1876	Q12802	1.34527	0.141212	0.371082
UNC13D	S	150	Q70J99	1.00111	0.141474	0.678265
HTT	S	432	P42858	1.07835	0.142138	0.547537
HCFC1	S	666	P51610	1.48737	0.142444	0.413277
SETD2	S	676	Q9BYW2	1.15398	0.14278	0.466174
SRSF6	S	314	Q13247	0.983585	0.143497	0.696739
CENPC	S	773	Q03188	1.11438	0.143809	0.586432
PCBP1	S	190	Q15365	1.50943	0.146725	0.310759
NCAPH2	S	208	Q6IBW4	1.3765	0.147105	0.342025
HTT	S	432	P42858	1.20538	0.147448	0.421774
PHLDB2	S	934	Q86SQ0	2.34798	0.147455	0.338889
PVRL2	S	519	Q92692	1.11857	0.147522	0.553988
PLEKHA7	S	986	Q6IQ23	1.36726	0.147596	0.346532
TTYH3	S	519	Q9C0H2	2.09657	0.147659	0.350363
NAP1L1	T	62	P55209	1.11165	0.147689	0.479757
CENPC	S	73	Q03188	1.3201	0.149178	0.438978

## Sheet: DOWN_WT_t8_vs_WT_0
Gene names	Amino acid	Position	Protein	-Log p-value WT 8h_WT 0h	q-value WT 8h_WT 0h	Fold change WT 8h_WT 0h
AHNAK	S	2397	Q09666	2.41951	0	-1.22225
AHNAK	S	5099	Q09666	2.29456	0	-0.890741
AHNAK	T	490	Q09666	2.05622	0	-1.06794
ANKRD17	S	1940	O75179	2.11082	0	-0.868935
ARID1A	S	1604	O14497	2.41788	0	-0.680396
ASPSCR1	S	275	Q9BZE9	4.22785	0	-0.878022
ATXN2	S	784	Q99700	2.04851	0	-0.788859
BPTF	S	2098	Q12830	2.78253	0	-0.5067
CDCA3	T	76	Q99618	2.71916	0	-0.631647
CIAPIN1	S	182	Q6FI81	2.27457	0	-0.690935
CLCC1	S	438	Q96S66	4.10496	0	-1.01808
COL17A1	T	352	Q9UMD9	2.87088	0	-1.54944
CTTN	S	405	Q14247	4.22485	0	-0.713868
CTTN	S	417	Q14247	2.3027	0	-0.628665
CTTN	T	401	Q14247	4.22485	0	-0.713868
EHD4	S	459	Q9H223	2.27489	0	-0.600135
FLNB	S	983	O75369	2.61254	0	-0.935409
GTF2I	S	210	P78347	2.502	0	-0.553079
HIST1H1E	T	18	P10412	2.41244	0	-0.661484
HMGA1	S	36	P17096	2.4515	0	-0.683751
HNRNPA2B1	S	259	P22626	3.12548	0	-0.540985
LAD1	S	272	O00515	2.46429	0	-1.38295
LAD1	S	123	O00515	2.66275	0	-1.02916
LIMA1	S	609	Q9UHB6	2.80064	0	-0.538411
MAGED2	S	247	Q9UNF1	1.92896	0	-1.1915
MARCKS	S	27	P29966	2.39488	0	-1.12279
MKI67	S	1131	P46013	2.58869	0	-0.549575
MKI67	S	2223	P46013	2.16998	0	-0.669723
MKI67	S	1861	P46013	2.40277	0	-0.651522
MKI67	S	2002	P46013	2.64789	0	-2.21083
MKI67	S	648	P46013	2.60788	0	-0.949026
MKI67	S	651	P46013	2.85481	0	-0.876356
MKI67	T	2406	P46013	2.93942	0	-0.568782
MYBBP1A	S	1241	Q9BQG0	2.50371	0	-0.842554
NCOR2	S	1341	Q9Y618	2.48864	0	-0.580284
NOLC1	S	508	Q14978	2.30994	0	-1.91055
NOP2	S	67	P46087	3.37703	0	-0.919933
NUMA1	S	1862	Q14980	3.27117	0	-0.56002
PAICS	S	27	P22234	3.10205	0	-1.01506
PCBP1	S	264	Q15365	2.6583	0	-0.548082
PDCD11	S	1360	Q14690	2.05875	0	-0.722611
PDLIM1	S	90	O00151	2.5412	0	-0.937869
PRRC2C	S	878	Q9Y520	2.19554	0	-1.04456
PUM1	T	112	Q14671	3.44714	0	-1.72569
RAD51AP1	S	294	Q96B01	2.89413	0	-0.757728
RPL14	S	139	P50914	2.38291	0	-1.94377
SLC4A1AP	S	144	Q9BWU0	2.11006	0	-0.814448
SSB	S	92	P05455	2.5759	0	-0.551597
STMN1	S	38	P16949	3.03601	0	-0.625481
TCOF1	S	1257	Q13428	2.2997	0	-0.645589
THRAP3	S	248	Q9Y2W1	2.70647	0	-0.944851
THRAP3	S	253	Q9Y2W1	2.75584	0	-0.923404
TNKS1BP1	S	1652	Q9C0C2	2.81343	0	-0.933975
TPD52	S	171	P55327	3.87766	0	-1.00218
TPX2	S	738	Q9ULW0	3.02897	0	-0.515356
WDR44	S	96	Q5JSH3	2.51163	0	-0.772536
ZYX	S	344	Q15942	2.16068	0.00446512	-0.55958
HJURP	S	486	Q8NCD3	2.36061	0.00451765	-0.500727
EPB41L2	S	598	O43491	2.02983	0.00457143	-0.6337
CDCA3	S	68	Q99618	2.19169	0.00468293	-0.578934
MKI67	T	1193	P46013	2.10075	0.0048	-0.639539
SARG	S	519	Q9BW04	1.83747	0.00486076	-0.861542
MYBBP1A	S	1241	Q9BQG0	1.77104	0.00492308	-0.972896
HMGA1	T	53	P17096	2.08049	0.00505263	-0.676204
EIF2B4	S	130	Q9UI10	1.97636	0.00512	-0.751436
SARG	S	560	Q9BW04	2.5043	0.00518919	-0.51957
MARCKS	S	167	P29966	1.56176	0.00526027	-1.73446
SRRM2	S	1188	Q9UQ35	1.89985	0.00540845	-0.836578
AHNAK	S	3426	Q09666	2.00542	0.00548571	-0.744308
NUP153	S	619	P49790	1.81255	0.00564706	-0.958957
NUP153	S	614	P49790	1.81255	0.00573134	-0.958957
KLC2	S	445	Q9H0B6	1.99588	0.00724528	-0.556601
MKI67	S	2105	P46013	1.94376	0.00738462	-0.597501
FIP1L1	S	259	Q6UN15	2.07637	0.00745631	-0.540515
MKI67	S	1815	P46013	2.0669	0.00752941	-0.545846
LAD1	T	128	O00515	2.2232	0.0075514	-1.06707
REXO4	S	15	Q9GZR2	2.07424	0.00760396	-0.558713
SMARCA1	S	119	P28370	2.32469	0.00768	-0.480036
LRRFIP1	S	581	Q32MZ4	2.69948	0.00783673	-0.41692
LAMTOR1	S	27	Q6IAA8	2.06092	0.008	-0.576771
LRRC47	S	431	Q8N1G4	1.48565	0.00808421	-1.41511
PDLIM5	S	111	Q96HC4	1.84519	0.00817021	-0.70915
AGFG1	S	179	P52594	2.04134	0.00825806	-0.587931
AGFG1	T	177	P52594	2.04134	0.00834783	-0.587931
DBNL	S	283	Q9UJU6	1.96946	0.00845977	-1.38788
TOP2A	S	1213	P11388	2.23502	0.00862921	-0.521091
ARID1A	S	1600	O14497	2.01823	0.00872727	-0.612458
LAD1	S	121	O00515	2.2232	0.0106667	-1.06707
EEF1D	S	162	P29692	1.60466	0.0125902	-0.80081
GSDMD	S	181	P57764	2.6594	0.0126942	-0.382157
PXN	S	84	P49023	1.99146	0.0128	-0.525985
GTPBP1	S	580	O00178	2.17226	0.0130169	-0.46912
USP42	S	1133	Q9H9J4	1.51309	0.0131282	-0.979985
EIF4G1	S	1231	Q04637	1.93728	0.0132414	-0.556557
MKI67	S	2344	P46013	2.1509	0.0133565	-0.48463
SET	S	7	Q01105	2.58918	0.0134737	-0.398475
DHX57	S	77	Q6P158	1.52382	0.0135806	-1.52626
NUSAP1	T	182	Q9BXS6	1.60674	0.0135929	-0.846861
CDK13	S	439	Q14004	1.80993	0.0139636	-0.659763
FLNB	S	1505	O75369	1.95169	0.0148837	-0.523807
SPTY2D1	S	471	Q68D10	1.63896	0.015	-0.734712
CENPF	S	3023	P49454	1.83859	0.0151181	-0.583678
PRRC2C	S	2105	Q9Y520	2.31433	0.0152381	-0.428481
UBAP2L	S	416	Q14157	1.75949	0.01536	-0.640189
STMN1	S	16	P16949	1.75721	0.0174545	-0.623547
STMN1	S	25	P16949	1.75721	0.0175878	-0.623547
ATXN2L	S	424	Q8WWM7	1.72074	0.0177231	-0.652665
PHACTR4	S	344	Q8IZ21	2.43237	0.0186	-0.383146
PHACTR4	T	358	Q8IZ21	2.43237	0.0187338	-0.383146
SORBS2	S	278	O94875	2.3908	0.0188696	-0.389774
ATXN2	S	772	Q99700	1.54761	0.0190073	-0.767995
ATXN2	S	758	Q99700	1.54761	0.0191471	-0.767995
CAST	S	243	P20810	2.2731	0.0192889	-0.412898
LMNB1;LMNB2	S	393	P20700	1.27664	0.0194026	-1.24542
OXSR1	S	359	O95747	1.58771	0.0194328	-0.731853
LMNB1;LMNB2	S	391	P20700	1.27664	0.0195294	-1.24542
BAG3	S	195	O95817	1.57622	0.0195789	-0.761759
DIS3L2	S	31	Q8IYB7	1.52902	0.0196579	-0.687152
SRRT	S	67	Q9BXP5	2.32567	0.0197881	-0.381395
SRRT	S	74	Q9BXP5	2.32567	0.01992	-0.381395
ACSS2	S	267	Q9NR19	2.32086	0.0200537	-0.386234
SNAP23	S	110	O00161	2.05464	0.0203265	-0.441971
KIF5B	S	933	P33176	2.08125	0.0208951	-0.444309
XRCC1	S	266	P18887	2.73503	0.0210423	-0.346489
PTPN2	S	304	P17706	1.7787	0.0240698	-0.464463
MIOS	S	766	Q9NXC5	2.54481	0.0243529	-0.323815
TRIM33	S	862	Q9UPN9	1.89323	0.024497	-0.433445
RPUSD2	S	68	Q8IZ73	1.7136	0.0246429	-0.503758
NCF2	S	332	P19878	1.74995	0.0249398	-0.488355
HAT1	S	361	O14929	1.93771	0.0250909	-0.425912
SCFD1	S	303	Q8WVM8	1.70931	0.0253988	-0.51384
HJURP	S	642	Q8NCD3	1.81788	0.0255556	-0.468102
MAP2K2	S	295	P36507	1.78695	0.0257143	-0.479963
CHAMP1	S	108	Q96JM3	1.62332	0.0275657	-0.518121
NUMA1	S	1991	Q14980	1.35741	0.0278844	-0.798492
MAP4	S	358	P27816	1.69755	0.0291136	-0.479213
OSBPL3	S	372	Q9H4L5	2.42108	0.0304309	-0.321176
THRAP3	S	257	Q9Y2W1	1.35533	0.0305251	-1.05979
ARHGEF16	S	174	Q5VV41	2.12739	0.0306	-0.35938
MKI67	T	2233	P46013	1.48272	0.0307912	-0.872955
KIF21A	S	1212	Q7Z4S6	2.0777	0.0321967	-0.363691
CTTN	S	418	Q14247	1.49423	0.0325625	-0.796287
SLC44A2	T	14	Q8IWA5	1.81194	0.0328466	-0.416294
EPS8L2	S	480	Q9H6S3	1.48849	0.0330213	-0.570562
WDR75	S	796	Q8IWA0	1.51406	0.0331979	-0.55201
EHD1	S	456	Q9H4M9	1.48331	0.0337391	-0.584791
NUP214	S	940	P35658	1.74542	0.0341554	-0.425957
MKI67	S	2828	P46013	1.4716	0.037551	-0.551804
SYNRG	S	1075	Q9UMZ2	1.65812	0.0377756	-0.440352
SEPT7	S	334	Q16181	1.76862	0.0377938	-0.659931
BAG3	S	194	O95817	1.54175	0.0379608	-0.497765
WIZ	T	998	O95785	1.72093	0.0383366	-0.422781
LIMCH1	S	523	Q9UPQ0	2.06865	0.0385274	-0.3443
FOXK1	S	441	P85037	1.91433	0.03872	-0.37241
FAM129B	S	691	Q96TA1	1.76936	0.0388599	-0.399573
FOXK1	S	445	P85037	1.91433	0.0389146	-0.37241
FOXK1	T	436	P85037	1.91433	0.0391111	-0.37241
NUSAP1	S	240	Q9BXS6	1.9128	0.0395681	-0.359826
MLLT4	S	1721	P55196	1.73343	0.0397547	-0.40406
CCDC9	S	80	Q9Y3X0	1.97991	0.0399431	-0.349634
MKI67	T	1335	P46013	1.65381	0.0401333	-0.433671
MAVS	S	222	Q7Z434	2.46598	0.0403254	-0.292676
ASPM	S	605	Q8IZT6	1.58689	0.0404423	-0.686565
EPS8L2	T	465	Q9H6S3	1.35287	0.0406698	-0.603155
LEMD3	T	209	Q9Y2U8	1.91274	0.0408598	-0.359139
TRIM29	S	104	Q14134	1.25779	0.0464977	-0.706101
ABCF1	S	22	Q8NE71	1.99705	0.0469224	-0.336597
SSFA2	S	803	P28290	1.40174	0.0471376	-0.549316
MAP4	S	787	P27816	1.26911	0.0472857	-0.679179
IRS2	S	619	Q9Y4H2	1.32025	0.0473778	-0.81351
MAP7D1	S	399	Q3KQU3	1.5019	0.0477117	-0.48158
STMN1	S	63	P16949	1.16966	0.0490261	-0.83907
TTK	S	436	P33981	1.99498	0.0492402	-0.329413
NPM1	S	254	P06748	1.37235	0.049674	-0.552818
ADAR	S	825	P55265	1.48925	0.0498938	-0.476964
RPRD1B	S	134	Q9NQG5	1.90361	0.0533391	-0.339863
MAP4	T	282	P27816	1.70625	0.0543932	-0.381488
REPS1	T	481	Q96D71	1.65325	0.0548426	-0.584163
AHNAK	S	4993	Q09666	1.54304	0.0555593	-0.435674
RANBP1	T	15	P43487	1.48295	0.0564706	-0.64595
RANBP1	T	13	P43487	1.48295	0.0567089	-0.64595
RANBP1	S	14	P43487	1.48295	0.0583933	-0.64595
ERC1;ERC2	T	188	Q8IUD2	1.51428	0.0597667	-0.62969
THOC2	S	1393	Q8NI27	1.69271	0.0607801	-0.3826
AHNAK	S	5552	Q09666	1.52242	0.0644898	-0.438787
NOLC1	T	610	Q14978	1.31237	0.0644918	-0.763018
NOLC1	T	607	Q14978	1.31237	0.0647572	-0.763018
ARID4B	S	778	Q4LE39	1.88562	0.0662651	-0.333829
	S	93	Q6ZSR9	2.82993	0.0665323	-0.250396
HMGA1	T	39	P17096	1.37731	0.066592	-0.683595
SMNDC1	S	201	O75940	1.07273	0.0667352	-1.02537
ANXA2;ANXA2P2	T	19	P07355	1.51842	0.0668016	-0.43696
CHAMP1	T	458	Q96JM3	2.04427	0.0670732	-0.311697
MKL2	S	921	Q9ULH7	1.63276	0.0672669	-0.390318
RPS5	S	142	P46782	1.3747	0.0679843	-0.502524
LAD1	T	274	O00515	1.0579	0.0691608	-1.29251
SOWAHC	S	513	Q53LP3	1.60258	0.0695814	-0.393081
PXN	S	126	P49023	1.517	0.0698521	-0.42453
PXN	T	132	P49023	1.517	0.070125	-0.42453
STMN1	S	25	P16949	1.50565	0.0707954	-0.427588
KIAA1143	S	50	Q96AT1	1.96879	0.0716769	-0.311319
HMGA1	T	53	P17096	1.30268	0.0725954	-0.544325
SEPT9	T	42	Q9UHD8	1.99339	0.0731818	-0.306056
SLC4A1AP	S	82	Q9BWU0	1.97659	0.0734601	-0.308939
PRKD2	S	876	Q9BZL6	1.60484	0.0746667	-0.382305
ZC2HC1A	S	292	Q96GY0	1.50801	0.0752593	-0.413458
ATXN2L	S	111	Q8WWM7	2.15573	0.075539	-0.28497
FTSJ3	T	573	Q8IY81	1.88151	0.0758209	-0.320446
ARHGEF16	S	492	Q5VV41	1.36686	0.0772464	-0.475195
ANKLE2	S	268	Q86XL3	1.64998	0.0772546	-0.366599
HMGA1	S	36	P17096	1.28811	0.0775273	-0.534765
ARHGEF16	T	189	Q5VV41	1.49338	0.0778102	-0.414171
CLIP2	S	294	Q9UDT6	2.09601	0.0780952	-0.288872
ANKLE2	S	259	Q86XL3	1.3302	0.0802571	-0.496488
PARD3	S	873	Q8TEW0	1.76977	0.0808345	-0.334016
RANBP3	S	333	Q9H6Z4	1.50236	0.0821068	-0.406249
FXYD3	T	76	Q14802	1.84278	0.0822958	-0.319113
ANLN	T	194	Q9NQW6	1.43713	0.0825866	-0.432852
ANLN	S	182	Q9NQW6	1.43713	0.0828794	-0.432852
LIMA1	S	604	Q9UHB6	1.53881	0.0834266	-0.534901
CTNND1	T	916	O60716	2.05335	0.0856609	-0.286847
CTNND1	S	920	O60716	2.05335	0.0859583	-0.286847
ATXN2	S	889	Q99700	1.29429	0.0862578	-0.509524
NOP2	S	732	P46087	1.35789	0.0898282	-0.46385
MYH14	S	45	Q7Z406	1.64113	0.0901379	-0.354752
AKAP10	S	278	O43572	1.22911	0.0912653	-0.70034
TNS3	S	660	Q68CZ2	1.48581	0.0912776	-0.397893
MECP2	T	228	P51608	1.27215	0.0918923	-0.518463
SRRM2	S	2382	Q9UQ35	1.72798	0.0922027	-0.332348
MTA1	S	449	Q13330	1.74568	0.0922533	-0.326828
ADD1	S	12	P35611	1.47372	0.0972026	-0.392575
ZC3HAV1	S	378	Q7Z2W4	1.74266	0.0975213	-0.322754
CENPF	S	3079	P49454	1.39798	0.0978632	-0.423553
ZMYND8	S	682	Q9ULU4	1.36786	0.0979091	-0.566855
KIF11	T	923	P52732	1.15518	0.0990421	-0.744395
CTTN	T	399	Q14247	1.30528	0.103449	-0.594581
RMDN2	S	121	Q96LZ7	1.80619	0.103524	-0.308462
RPP38	S	235	P78345	1.28662	0.104752	-0.60545
PARD6B	S	11	Q9BYG5	1.79079	0.106603	-0.309018
FAM129B	S	692	Q96TA1	1.62384	0.106805	-0.341069
FAM129B	S	696	Q96TA1	1.62384	0.107142	-0.341069
KIF13B	S	1644	Q9NQT8	1.83209	0.108614	-0.299337
LIMA1	S	132	Q9UHB6	1.42192	0.110025	-0.395298
MYBBP1A	S	1163	Q9BQG0	1.88514	0.110365	-0.289419
LARP4B	S	599	Q92615	1.57784	0.110708	-0.346332
RRP8	S	176	O43159	1.39261	0.110818	-0.525654
HN1L	S	97	Q9H910	1.62255	0.111053	-0.336086
SARG	S	385	Q9BW04	1.52986	0.112646	-0.353628
CCDC86	S	110	Q9H6F5	1.45935	0.113471	-0.375051
LAD1	S	468	O00515	1.61975	0.116036	-0.455637
LMNB1;LMNB2	S	393	P20700	2.92642	0.116193	-0.391298
DSP	S	2815	P15924	1.40805	0.117417	-0.392218
FLNB	S	2465	O75369	1.49619	0.117964	-0.360904
ARL6IP6	S	80	Q8N6S5	1.5921	0.118089	-0.456842
MKI67	S	2223	P46013	1.113	0.118233	-0.73053
OTUD7B	S	100	Q6GQQ9	1.24984	0.118405	-0.475493
DST	S	1382	Q03001	1.36711	0.121522	-0.394734
SPTBN1	S	2341	Q01082	1.69876	0.121873	-0.304558
LARP4B	S	601	Q92615	1.61791	0.122012	-0.325772
CTNND1	S	230	O60716	1.65307	0.122226	-0.313956
BAG3	T	406	O95817	1.2967	0.122581	-0.432337
EPS8	T	477	Q12929	1.51395	0.12269	-0.462865
CBX8	S	265	Q9HC52	1.16933	0.127207	-0.510303
DBNL	S	269	Q9UJU6	2.5167	0.127568	-0.227561
TCOF1	S	1228	Q13428	1.46797	0.128101	-0.351554
MCM3	S	711	P25205	1.33374	0.128964	-0.3936
MAPK1	T	190	P28482	1.25353	0.13	-0.538306
TRMT1L	S	612	Q7Z2T5	1.3038	0.13	-0.512399
UBE4B	S	803	O95155	1.66479	0.13005	-0.303829
SEC31A	S	799	O94979	1.63638	0.130393	-0.307755
CCDC86	S	102	Q9H6F5	1.44563	0.131115	-0.350221
AIM1	S	329	Q9Y4K1	1.48444	0.132986	-0.336425
TRIO	S	1724	O75962	1.01523	0.136768	-0.675583
UHRF1	S	287	Q96T88	1.52813	0.136768	-0.319114
TRIO	S	1723	O75962	1.01523	0.137134	-0.675583
CHAMP1	S	297	Q96JM3	2.07807	0.137665	-0.244701
AHNAK	S	5110	Q09666	1.11928	0.138587	-0.512966
NUMA1	T	2000	Q14980	1.01118	0.141394	-0.733163
SOX13	S	310	Q9UN79	2.5872	0.141415	-0.213975
TGFB1I1	S	137	O43294	1.43086	0.141518	-0.340612
NUMA1	S	1991	Q14980	1.01118	0.141742	-0.733163
EXOC1	S	501	Q9NV70	1.37212	0.141776	-0.357111
TUBGCP3	S	896	Q96CW5	0.992135	0.141778	-0.789564
HMGA1	T	39	P17096	0.89748	0.141919	-1.12324
PPP1R13L	S	158	Q8WUF5	1.4697	0.143025	-0.32396
CLIP1	T	287	P30622	1.02704	0.143138	-0.612405
CHTF18	S	225	Q8WVB6	1.16098	0.143454	-0.456019
CDCA3	T	70	Q99618	1.6831	0.146545	-0.379385
ZNF106	S	1370	Q9H2Y7	2.25749	0.147086	-0.225952
HCFC1	S	598	P51610	1.08122	0.14711	-0.600088
SH3BP1	S	175	Q9Y3L3	1.0715	0.147242	-0.526031
CDCA3	S	64	Q99618	1.6831	0.147378	-0.379385
TJP2	S	978	Q9UDY2	1.32065	0.147456	-0.361378
C6orf106	S	215	Q9H6K1	1.37423	0.147468	-0.342112
TCOF1	S	674	Q13428	0.950907	0.147472	-0.804363
ARHGEF12	T	736	Q9NZN5	1.6151	0.14748	-0.286157
CEP55	S	436	Q53EZ4	1.36369	0.147829	-0.345294
USP15	S	229	Q9Y4E8	2.40734	0.147883	-0.217934
CDC25B	S	373	P30305	1.57287	0.147952	-0.295563
CDC25B	S	375	P30305	1.57287	0.148309	-0.295563
PDZD2	S	1919	O15018	0.910869	0.148456	-0.963115
AHNAK	S	4516	Q09666	1.09527	0.1486	-0.494107
TBC1D2	S	436	Q9BYX2	1.54937	0.148668	-0.300148
CLIP1	S	160	P30622	1.37577	0.148889	-0.42007
PDLIM1	S	130	O00151	1.27714	0.149002	-0.374552
PACSIN3	S	319	Q9UKS6	1.42501	0.149349	-0.325021
EIF5B	S	135	O60841	1.15816	0.149697	-0.440553

## Sheet: UP_MLK4KD_t8_vs_MLK4KD_t0
Gene names	Amino acid	Position	Protein	-Log p-value MLK4 KO 8h_MLK4 KO 0h	q-value MLK4 KO 8h_MLK4 KO 0h	Fold change MLK4 KO 8h_MLK4 KO 0h
TRIM28	S	440	Q13263	3.39046	0	1.427
HSPB1	S	15	P04792	1.97663	0.00734884	0.771157
TP53BP1	S	1068	Q12888	2.48326	0.00770732	0.544561
SRRM2	S	387	Q9UQ35	3.02561	0.0105333	0.533767
HMGA1	S	44	P17096	2.23364	0.0117037	0.942138
HEATR5B	S	1895	Q9P2D3	2.01217	0.01264	1.29589
NUMA1	S	820	Q14980	2.56435	0.0158	0.77559
XPC	S	347	Q01831	2.68527	0.0204082	0.463701
TAF15	S	97	Q92804	2.19255	0.0225714	1.2916
TRIM28	S	501	Q13263	1.63863	0.02395	0.736927
RALGPS2	S	308	Q86X27	1.82157	0.0256552	0.566638
CLIP1;CLIP2	S	348	P30622	1.74488	0.0262466	0.712361
ANLN	S	182	Q9NQW6	2.32977	0.0269859	0.464535
PSMD4	S	266	P55036	1.86487	0.0272258	0.523857
CDK1;CDK2;CDK3	T	14	P06493	1.75033	0.0275217	0.583296
ZZZ3	S	113	Q8IYH5	3.24428	0.0290303	0.360978
RAD51AP1	S	120	Q96B01	2.36307	0.0304127	0.474887
SPAG1	S	423	Q07617	1.90431	0.0309032	0.653796
PTPN2	S	298	P17706	2.15761	0.0326733	0.406842
MDC1	S	1086	Q14676	1.68396	0.034375	0.583718
NUMA1	S	395	Q14980	3.62889	0.0351111	0.722254
CASP8AP2	S	567	Q9UKL3	2.94517	0.0354231	0.314669
TRIM28	S	473	Q13263	1.94844	0.0559652	0.424785
RPL12	S	38	P30050	1.48524	0.0580968	0.637069
CAD	S	1407	P27708	1.66297	0.0590492	0.524234
CD44	S	697	P16070	1.76847	0.0595372	0.476912
VPS13A	T	2192	Q96RL7	2.24995	0.065056	0.652856
VPS13A	T	2201	Q96RL7	2.24995	0.067874	0.652856
VPS13A	T	2221	Q96RL7	2.24995	0.068254	0.652856
ASH1L	S	1681	Q9NR48	1.86937	0.0688462	0.384711
ANK3	S	1459	Q12955	1.80882	0.0690857	0.419007
CBX3	S	176	Q13185	1.77309	0.0693517	0.424859
SPECC1L	S	384	Q69YQ0	1.88579	0.0696	0.3902
TRIP11	S	1891	Q15643	3.59723	0.0697403	0.249338
UNG	T	60	P13051	2.21928	0.070087	0.338103
MAP7D1	S	113	Q3KQU3	1.65414	0.0702016	0.489381
AHNAK	S	5110	Q09666	1.65086	0.0704051	0.450967
SETD1A	S	468	O15047	1.7844	0.0705985	0.428852
SRSF6	S	301	Q13247	2.41985	0.0706579	0.308698
SRRM2	S	440	Q9UQ35	1.87064	0.0711176	0.404813
LZTS3	S	459	O60299	3.23665	0.0713191	0.266255
PTRF	S	167	Q6NZI2	2.14272	0.0719692	0.355214
MAP3K2	S	153	Q9Y2U5	1.96146	0.075358	0.360189
UNG	S	23	P13051	1.96815	0.0758261	0.359607
PI4KB	S	511	Q9UBF8	1.29437	0.0822222	0.697554
TOP2B	S	1400	Q02880	2.2367	0.0831953	0.315722
CHAMP1	S	204	Q96JM3	2.15226	0.0846988	0.327923
RAB11FIP1	S	435	Q6WKZ4	1.7703	0.0869595	0.394921
RSF1	S	622	Q96T23	2.20016	0.08816	0.316788
SP100	S	157	P23497	1.27652	0.0886667	0.716863
CCDC132	S	494	Q96JG6	2.18656	0.0931739	0.306893
NELFE	S	49	P18615	1.52722	0.0947182	0.462597
PRKRA	S	18	O75569	1.59047	0.0952444	0.43533
IL18	S	72	Q14116	1.39317	0.096	0.531776
PLEKHG3	S	741	A1L390	1.99553	0.0965106	0.328749
CTTN	S	405	Q14247	2.81314	0.0970052	0.257448
TRIM28	S	816	Q13263	0.954039	0.0973333	4.14233
TP53BP1	S	222	Q12888	1.52201	0.106458	0.633141
ADAMTS12	T	317	P58397	1.645	0.108145	0.587472
ADAMTS12	S	327	P58397	1.645	0.108796	0.587472
ADAMTS12	S	320	P58397	1.645	0.109333	0.587472
ADAMTS12	S	319	P58397	1.645	0.109856	0.587472
MLK4	S	528	Q5TCX8	1.47725	0.110653	0.647465
ZC3H4	S	1114	Q9UPT8	1.8162	0.11648	0.351352
CLIC4	S	167	Q9Y696	2.61254	0.117385	0.261331
ABCF3	Y	446	Q9NUQ8	2.36049	0.117891	0.490021
ABCF3	S	452	Q9NUQ8	2.36049	0.118238	0.490021
RSF1	S	604	Q96T23	1.61292	0.12734	0.389914
ADD3	S	681	Q9UEY8	1.75959	0.127486	0.528271
PHLDB1	S	404	Q86UU1	1.47006	0.134936	0.60348
MCM3AP	S	527	O60318	1.56599	0.135543	0.399705
TP53BP1	S	1317	Q12888	1.45347	0.136592	0.597725
EML4	S	94	Q9HC35	1.43016	0.140649	0.437319
FNBP4	S	18	Q8N3X1	1.84064	0.141269	0.320541
RAB11FIP1	S	434	Q6WKZ4	1.67403	0.14419	0.349427
NUCKS1	T	179	Q9H1E3	1.23586	0.144537	0.710078
PRRC2A	T	609	P48634	1.71728	0.144598	0.338747

## Sheet: DOWN_MLK4KD_t8_vsMLK4KD_t0
Gene names	Amino acid	Position	Protein	-Log p-value MLK4 KO 8h_MLK4 KO 0h	q-value MLK4 KO 8h_MLK4 KO 0h	Fold change MLK4 KO 8h_MLK4 KO 0h
COL17A1	T	352	Q9UMD9	3.52796	0	-1.34081
LAD1	S	272	O00515	3.0569	0	-1.11712
NOLC1	S	508	Q14978	4.38852	0	-1.77532
RPL14	S	139	P50914	3.40009	0	-1.76881
MARCKS	S	167	P29966	3.00093	0	-1.84188
DIS3L2	S	31	Q8IYB7	4.49662	0	-0.761031
PAICS	S	27	P22234	1.95653	0.00686957	-0.77838
CDCA3	S	199	Q99618	2.10671	0.00702222	-0.672017
CDCA3	S	209	Q99618	2.10671	0.00718182	-0.672017
RAD51AP1	S	294	Q96B01	1.99216	0.00752381	-0.761294
EHD4	S	459	Q9H223	2.41367	0.0079	-0.579786
AHNAK	S	4993	Q09666	2.62062	0.00810256	-0.536316
NOP2	S	67	P46087	1.88693	0.00831579	-0.975668
MARCKS	S	27	P29966	1.85717	0.00854054	-1.02528
UBAP2L	S	416	Q14157	3.58756	0.00877778	-0.42564
HMGA1	T	53	P17096	2.20367	0.00902857	-0.735853
HMGA1	S	36	P17096	2.20862	0.00929412	-0.737036
TMEM41B	T	18	Q5BJD5	1.86873	0.00957576	-1.12119
EIF2B4	S	130	Q9UI10	2.23273	0.009875	-0.777313
EIF2AK2	S	83	P19525	2.58003	0.0101935	-0.633333
NUP153	S	614	P49790	2.05108	0.0108966	-1.03971
NUP153	S	619	P49790	2.05108	0.0112857	-1.03971
MAP4	S	787	P27816	2.08282	0.0121538	-1.14419
AHNAK	T	490	Q09666	2.38924	0.0131064	-0.541503
CENPF	S	3023	P49454	2.5988	0.0131667	-0.710604
SLC4A1AP	S	144	Q9BWU0	2.96735	0.0137391	-0.599986
TNKS1BP1	S	1652	Q9C0C2	2.05981	0.0143636	-1.22194
CHTF18	S	225	Q8WVB6	2.27247	0.0150476	-0.962509
MKI67	S	651	P46013	2.68791	0.0166316	-0.756714
USP36	S	546	Q9P275	3.61923	0.0175556	-0.548935
FLNB	S	983	O75369	3.25398	0.0185882	-0.601045
ATXN2L	S	424	Q8WWM7	3.00812	0.0188679	-0.409932
RPAP1	S	72	Q9BWH6	2.1492	0.0192308	-0.594121
USP42	S	1133	Q9H9J4	1.75655	0.0196078	-0.925537
MAGED2	S	247	Q9UNF1	2.94709	0.01975	-0.677436
NUSAP1	T	182	Q9BXS6	2.44451	0.02	-0.506683
FIP1L1	S	259	Q6UN15	2.19591	0.0208333	-0.602895
EHD1	S	456	Q9H4M9	3.10092	0.0210667	-0.643361
CENPF	T	154	P49454	2.26022	0.0242532	-0.441728
MKI67	S	648	P46013	2.89662	0.0243077	-0.730629
CCDC86	S	69	Q9H6F5	2.148	0.0245641	-0.477299
TOR1AIP2	S	120	Q8NFQ8	2.00986	0.0248	-0.476975
MKI67	S	1937	P46013	1.33787	0.0248831	-1.74895
TRIM29	S	104	Q14134	2.01375	0.0250787	-0.479691
ATXN2	S	784	Q99700	1.74029	0.0252105	-0.693869
LAD1	S	123	O00515	1.92757	0.0253636	-0.515468
ANKLE2	S	259	Q86XL3	2.22344	0.0255467	-0.473944
CIAPIN1	S	182	Q6FI81	1.67602	0.0258919	-0.776293
PDCD11	S	1360	Q14690	1.39182	0.0259535	-1.161
NCF2	S	332	P19878	2.30037	0.0262588	-0.420522
PDLIM1	S	90	O00151	2.84761	0.0263333	-0.75693
TRIP12	S	100	Q14669	1.65891	0.0265714	-0.699556
AHNAK	S	5552	Q09666	2.00096	0.0266111	-0.555347
SSFA2	S	803	P28290	1.60491	0.0268916	-0.757891
CTNND1	S	244	O60716	1.66798	0.0269362	-0.63125
TP53BP1	S	1101	Q12888	2.83374	0.0272195	-0.356348
NUP153	S	240	P49790	1.87787	0.0273714	-0.637223
CLCC1	S	438	Q96S66	1.89976	0.0275556	-0.548754
ANKRD17	S	1940	O75179	1.63371	0.0277681	-0.891289
LAMTOR1	S	27	Q6IAA8	1.8365	0.0278242	-0.53892
NUMA1	S	1862	Q14980	2.45717	0.0281765	-0.441469
THRAP3	S	253	Q9Y2W1	1.7695	0.028597	-0.730104
PUM1	T	112	Q14671	2.34343	0.0287273	-1.27093
AHNAK	S	2397	Q09666	2.40753	0.0293818	-0.481248
ATXN2	S	772	Q99700	1.91735	0.0294769	-0.640903
MLLT4	S	1721	P55196	2.93254	0.0299259	-0.402103
ATXN2	S	758	Q99700	1.91735	0.0299375	-0.640903
SARG	S	519	Q9BW04	2.55944	0.0314098	-0.438382
PRKCI	S	19	P41743	1.71248	0.0315789	-0.97049
ILF3	T	592	Q12906	3.47201	0.0316	-0.701971
THRAP3	S	248	Q9Y2W1	1.8074	0.0319333	-0.735498
NUP153	S	522	P49790	2.1762	0.0323529	-0.400836
TNS3	S	660	Q68CZ2	2.22385	0.0324746	-0.518936
TUBA1B;TUBA1A;TUBA3E;TUBA1C	S	48	P68363	1.80048	0.033	-0.515544
LMNB1;LMNB2	S	391	P20700	1.65139	0.0330345	-0.96785
ZCCHC8	T	485	Q6NZY4	1.89643	0.0333333	-0.478149
LMNA	S	403	P02545	2.56378	0.0334369	-0.751809
LMNB1;LMNB2	S	393	P20700	1.65139	0.033614	-0.96785
ZCCHC8	T	479	Q6NZY4	1.89643	0.0336735	-0.478149
PRPF3	S	133	O43395	2.41953	0.0340206	-0.365783
ASPSCR1	S	275	Q9BZE9	1.85071	0.0342143	-0.723029
PRPF3	S	131	O43395	1.84666	0.0347547	-0.48371
HIST1H1E	T	18	P10412	1.70044	0.0350857	-0.556555
MEPCE	S	101	Q7L2J0	2.19666	0.0372	-0.736965
LMO7	S	1593	Q8WWI1	1.41308	0.0373211	-0.80527
TPD52	S	171	P55327	1.51498	0.0376667	-0.672283
MKI67	S	1815	P46013	1.77221	0.0380187	-0.500958
MKI67	S	2002	P46013	2.4246	0.0395	-1.67071
MKI67	T	2406	P46013	1.6938	0.0525766	-0.52373
MGA	S	1457	Q8IWI9	1.64748	0.0554828	-0.542773
STMN1	S	16	P16949	2.10031	0.0564561	-0.390563
STMN1	S	25	P16949	2.10031	0.0569558	-0.390563
MYBBP1A	S	1267	Q9BQG0	1.80105	0.0574643	-0.473601
THRAP3	S	257	Q9Y2W1	1.80766	0.0575726	-0.792546
CDK13	S	439	Q14004	2.15978	0.0577966	-0.376645
TP53BP1	S	1094	Q12888	2.45057	0.0585691	-0.332578
SPTBN1	S	2341	Q01082	2.13279	0.0600333	-0.379399
OAS3	T	365	Q9Y6K5	1.31785	0.0605378	-1.32318
STMN1	S	38	P16949	1.81681	0.0692903	-0.398582
BAG3	S	195	O95817	2.03259	0.0695827	-0.366888
MKI67	T	1335	P46013	2.42103	0.0698209	-0.317545
GTF2I	S	210	P78347	1.93044	0.0698333	-0.385217
EPS8L2	T	465	Q9H6S3	1.50857	0.0700671	-0.542179
EYA3	T	268	Q99504	1.58149	0.0700892	-0.720087
MKI67	T	1747	P46013	1.80291	0.0701961	-0.405965
SEC61B	S	17	P60468	1.71597	0.0703217	-0.447019
TRIM33	S	862	Q9UPN9	2.91018	0.0703459	-0.283313
DST	S	1382	Q03001	1.48279	0.0705405	-0.560857
LMNA	S	414	P02545	1.29328	0.07075	-0.861405
MYBBP1A	S	1241	Q9BQG0	1.32835	0.0708169	-0.745012
NUP35	T	265	Q8NFH5	1.53801	0.0708788	-0.547805
NUSAP1	S	124	Q9BXS6	1.91228	0.0710204	-0.385237
BAG3	S	194	O95817	1.89752	0.0711258	-0.385724
GTPBP1	S	580	O00178	2.38712	0.0714198	-0.322595
AHNAK	S	5099	Q09666	1.88419	0.0715068	-0.39225
TWISTNB	S	304	Q3B726	2.19943	0.0715723	-0.587403
RANBP2	T	2613	P49792	1.74259	0.0716444	-0.44417
MKI67	T	2233	P46013	1.33928	0.0741	-0.914515
ARHGEF16	T	189	Q5VV41	1.62163	0.0827059	-0.448439
ANP32B	T	244	Q92688	1.18628	0.0836905	-0.937557
RANBP1	T	15	P43487	1.54308	0.0841707	-0.718275
EPS8L2	S	480	Q9H6S3	1.48407	0.0841916	-0.521459
RANBP1	T	13	P43487	1.54308	0.0846871	-0.718275
RANBP1	S	14	P43487	1.54308	0.0850182	-0.718275
CNOT2	S	172	Q9NZN8	1.58871	0.0871628	-0.67858
MKI67	T	1801	P46013	1.29244	0.0889492	-0.671058
KRTCAP2	T	124	Q8N6L1	1.82584	0.0894545	-0.374845
BAG3	T	406	O95817	2.20807	0.0906067	-0.310439
WDR44	S	96	Q5JSH3	1.55809	0.0936831	-0.447455
GTSE1	S	592	Q9NYZ3	2.12937	0.0941978	-0.314588
AKAP13	S	983	Q12802	1.77305	0.0942919	-0.374269
PDLIM5	S	111	Q96HC4	1.83691	0.0954947	-0.355538
ATXN2	S	889	Q99700	1.29927	0.0957765	-0.639051
CDC16	S	560	Q13042	1.46205	0.0970267	-0.489473
SET	S	7	Q01105	1.72897	0.111091	-0.375009
SH3BP1	S	175	Q9Y3L3	1.30522	0.111655	-0.594546
MYBBP1A	S	1241	Q9BQG0	1.10651	0.117778	-0.907635
AP3D1	S	636	O14617	1.95935	0.117961	-0.322472
TCOF1	S	1257	Q13428	1.59362	0.11835	-0.403289
PXN	S	84	P49023	1.80386	0.118542	-0.350115
RACGAP1	S	628	Q9H0H5	1.21845	0.121231	-0.841404
ATXN2L	S	391	Q8WWM7	1.25553	0.122871	-0.613784
SPTY2D1	S	471	Q68D10	1.24247	0.127943	-0.620051
MKI67	S	2223	P46013	1.2359	0.131324	-0.787844
SDK1	T	1098	Q7Z5N4	1.30647	0.131533	-0.54672
MAP2	S	1799	P11137	1.4467	0.131945	-0.614991
MAP2	S	1800	P11137	1.4467	0.132556	-0.614991
MAP2	S	1802	P11137	1.4467	0.133172	-0.614991
MKI67	S	2105	P46013	2.24171	0.134927	-0.279761
ARFGEF2	T	244	Q9Y6D5	1.82745	0.134986	-0.505678
AHNAK	S	4516	Q09666	1.68602	0.135441	-0.361279
RBMS2	S	106	Q15434	2.33625	0.136676	-0.267427
MKL2	S	921	Q9ULH7	2.09129	0.137286	-0.289584
LARP1	S	548	Q6PKG0	1.58113	0.13777	-0.383046
SSFA2	S	746	P28290	1.68589	0.14073	-0.347493
SSFA2	S	739	P28290	1.68589	0.141345	-0.347493
EIF4G1	T	647	Q04637	1.61937	0.144051	-0.509141
HP1BP3	S	155	Q5SSJ5	2.55301	0.144052	-0.438216
PLEKHA7	S	986	Q6IQ23	1.70268	0.149323	-0.325519
EFNB1	S	287	P98172	1.54913	0.1499	-0.362547
